# Supplementary material for: IRF4 haploinsufficiency in a family with Whipple’s disease
Source: eLife. 2018 Mar 14;7:e32340. doi: 10.7554/eLife.32340 (PMC5915175; doi:10.7554/eLife.32340)
Supplement: Figure 1—source data 1. — For each subject, Tw carriage status, IRF4 genotype, clinical status and date of birth (DOB) are reported. NA: not available; Pos: positive; Neg: negative; Tw: Tropheryma whipplei; WD: Whipple’s disease; E?: genotype not assessed. [file elife-32340-fig1-data1.xlsx]

## Sheet: Feuil3
	TW carriage (PCR)			IRF4 genotype	Clinical status	DOB
ID	Feces	Saliva	Joint fluid
III.4 (P3)	Pos. then Neg.	Neg.	NA	WT/R98W	Classical WD	1925-05-21
III.5	Neg.	Neg.	NA	WT/WT	Healthy	1922-08-14
III.6	NA	Pos.	NA	WT/R98W	Healthy	1935-04-01
IV.1 (P4)	Neg.	Neg.	NA	WT/R98W	Althralgia WD	1947-04-14
IV.2	Neg.	Neg.	NA	WT/WT	Healthy	1951-07-20
IV.3 (P2)	Pos.	Pos.	NA	WT/R98W	Classical WD	1941-08-30
IV.4	Pos.	Pos.	NA	WT/R98W	Healthy	1955-07-23
IV.5	Neg.	Neg.	NA	WT/R98W	Healthy	1951-11-06
IV.6 (P1)	Neg.	Neg.	Pos.	WT/R98W	Althralgia WD	1948-02-17
IV.7	Neg.	Neg.	NA	WT/WT	Healthy	1948-02-17
IV.8	Neg.	Neg.	NA	WT/WT	Healthy	1961-04-09
IV.9	NA	NA	NA	WT/R98W	Healthy	1958-04-26
V.1	Neg.	Neg.	NA	WT/WT	Healthy	1974-05-13
V.2	Neg.	Neg.	NA	WT/WT	Healthy	1978-05-07
V.3	Pos.	Neg.	NA	WT/R98W	Healthy	1965-09-11
V.4	Pos.	Pos.	NA	WT/R98W	Healthy	1962-07-14
V.5	NA	NA	NA	WT/WT	Healthy	1969-08-09
V.6	NA	NA	NA	E?	Healthy	NA
V.7	NA	NA	NA	WT/WT	Healthy
V.8	NA	NA	NA	WT/WT	Healthy	1994-08-31
V.9	NA	NA	NA	E?	Healthy	NA
V.10	NA	NA	NA	E?	Healthy	NA
VI.1	Neg.	Neg.	NA	WT/WT	Healthy	2004-02-17
VI.2	Neg.	Neg.	NA	WT/WT	Healthy	2006-09-21
VI.3	NA	Neg.	NA	WT/WT	Healthy	2006-05-16
VI.4	Neg.	Neg.	NA	WT/WT	Healthy	2011-03-29
VI.5	Neg.	Neg.	NA	WT/WT	Healthy	1996-08-09
VI.6	Pos.	Neg.	NA	WT/R98W	Healthy	1993-10-04
VI.7	Neg.	Neg.	NA	WT/R98W	Healthy	2002-08-24
VI.8	NA	NA	NA	E?	Healthy	NA
VI.9	NA	NA	NA	E?	Healthy	NA
