# Supplementary material for: IRF4 haploinsufficiency in a family with Whipple’s disease
Source: eLife. 2018 Mar 14;7:e32340. doi: 10.7554/eLife.32340 (PMC5915175; doi:10.7554/eLife.32340)
Supplement: Figure 1—source data 2. [file elife-32340-fig1-data2.xlsx]

## Sheet: Feuil1
Chr	Pos	ID	Ref	Alt	Function	MAF	Gene
6	394896	NA	C	T	missense	NA	IRF4
11	1010694	rs1128413	C	T	missense	0.393	AP2A2
11	1016609	rs73403291	C	G	missense	0.088	MUC6
11	1016640	rs111704427	G	A	missense	0.193	MUC6
11	1016665	rs77438942	C	T	missense	0.449	MUC6
11	1016704	rs75826443	C	A	missense	0.316	MUC6
11	1016713	rs76406481	T	C	missense	0.325	MUC6
11	1016722	rs144616203	T	G	missense	0.093	MUC6
11	1016724	rs3208810	A	G	missense	0.361	MUC6
11	1016890	rs113508205	G	A	missense	0.199	MUC6
11	1016910	rs113559934	G	A	missense	0.362	MUC6
11	1016914	rs74632841	G	T	missense	0.106	MUC6
11	1016928	rs34053383	C	G	missense	0.475	MUC6
11	1016988	rs72311383	ATGT	A	inframe_deletion	0.073	MUC6
11	1017035	NA	A	AAT	frameshift	0.096	MUC6
11	1017069	rs80333708	G	A	missense	0.399	MUC6
11	1017183	rs34844844	G	T	missense	0.444	MUC6
11	1017220	rs56238842	T	C	missense	0.495	MUC6
11	1017231	rs35840539	A	G	missense	0.495	MUC6
11	1017240	rs62891761	G	A	missense	0.464	MUC6
11	1017294	rs200241162	A	T	missense	0.004366	MUC6
11	1017302	rs35330958	G	C	missense	0.328	MUC6
11	1017325	rs55903826	A	C	missense	0.473	MUC6
11	1017337	rs76686156	T	C	missense	0.328	MUC6
11	1017338	rs78943453	C	A	missense	0.328	MUC6
11	1017384	rs34095361	G	C	missense	0.454	MUC6
11	1017421	rs35549382	G	T	missense	0.246	MUC6
11	1017858	rs79583615	A	G	missense	0.372	MUC6
11	1017963	rs61869008	G	A	missense	0.452	MUC6
11	1017981	rs61869010	T	A	missense	0.453	MUC6
11	1017988	rs112579249	G	T	missense	0.025	MUC6
11	1018024	NA	C	G	missense	0.169	MUC6
11	1018042	rs200364398	A	G	missense	0.173	MUC6
11	1018048	rs12787400	A	G	missense	0.172	MUC6
11	1018059	rs78336072	C	T	missense	0.175	MUC6
11	1018456	rs79920422	G	A	missense	0.484	MUC6
11	1018483	rs78265558	C	G	missense	0.485	MUC6
11	1029320	rs11604757	C	T	missense	0.081	MUC6
8	2046700	rs2294066	C	T	missense	0.151	MYOM2
3	48419897	rs6442117	C	T	missense	0.59	FBXW12
3	48422235	rs6784322	T	A	missense	0.404	FBXW12
3	50332697	rs13100173	G	A	missense	0.369	HYAL3
3	50332697	rs13100173	G	A	missense	0.369	HYAL3
17	56435080	rs9652855	G	C	missense	0.097	RNF43
17	56598991	rs17741424	T	A	missense	0.086	38231
17	59489707	rs77617620	C	T	missense	0.043	C17orf82
17	59489893	rs9907379	T	C	missense	0.689	C17orf82
1	93620393	rs1060622	G	A	missense	0.586	TMED5
10	123844503	rs10887063	C	T	missense	0.179	TACC2
10	123845211	rs11200387	G	A	missense	0.15	TACC2
10	124189197	rs1045216	A	G	missense	0.679	PLEKHA1
10	124214355	rs2736911	C	T	stop_gained	0.131	ARMS2
10	124457452	rs2947594	C	T	missense	0.782	C10orf120
10	124610027	rs1891110	G	A	missense	0.528	FAM24B
