# Supplementary material for: IRF4 haploinsufficiency in a family with Whipple’s disease
Source: eLife. 2018 Mar 14;7:e32340. doi: 10.7554/eLife.32340 (PMC5915175; doi:10.7554/eLife.32340)
Supplement: Figure 2—source data 1. — †: non-canonical transcript predicted to undergo nonsense mediated decay. [file elife-32340-fig2-data1.xlsx]

## Sheet: Feuil1
Chr	Pos	ID	Ref	Alt	fuction	AAChange	CADD	MAF
6	393174	.	C	G	missense	p.Arg8Gly	26.8	6.71e-06
6	393175	rs139884486	G	A	missense	p.Arg8Gln	25.7	0.0001886
6	393175	rs139884486	G	T	missense	p.Arg8Leu	28	4.99e-05
6	393231	rs766107516	TGGCTG	T	frameshift	p.Trp27TyrfsTer50	35	5.51e-06
6	393256	rs538907751	G	C	missense	p.Gly35Ala	24.4	4.84e-06
6	393264	rs369688140	C	T	missense	p.Pro38Ser	29.5	3.67e-05
6	393273	rs751037944	G	C	missense	p.Val41Leu	24.7	2.69e-05
6	393284	rs753781892	CGAG	C	inframe del	p.Glu46del	22.9	8.68e-06
6	393292	.	A	G	missense	p.Lys47Arg	22.8	1.9e-05
6	394822	rs754867881	CT	C	frameshift	p.Trp74GlyfsTer28	24	4.1e-06
6	394848	.	C	T	stop gained	p.Arg82Ter	40	4.07e-06
6	394849	.	G	A	missense	p.Arg82Gln	24.4	4.07e-06
6	394859	.	C	G	missense	p.Ile85Met	12.09	3.23e-05
6	394866	rs144593192	C	G	missense	p.Pro88Ala	18.71	3.609e-05
6	394867	rs202124383	C	A	missense	p.Pro88Gln	30	0.0005414
6	394867	rs202124383	C	T	missense	p.Pro88Leu	33	4.06e-06
6	394902	rs767879003	G	A	missense	p.Ala100Thr	24.7	4.06e-06
6	394918	rs200303421	A	G	missense	p.Asn105Ser	13.56	5.77e-05
6	394932	rs374588785	C	A	missense	p.Leu110Met	24	1.62e-05
6	394941	rs753842732	C	T	missense	p.Arg113Trp	32	4.06e-06
6	394981	rs745876631	G	A	missense	p.Arg126Lys	22.9	8.24e-06
6	394986	rs771936972	G	A	missense	p.Val128Ile	18.17	4.27e-06
6	395004	rs748154669	A	G	missense	p.Lys134Glu	21.6	4.31e-06
6	395009	rs200504236	T	C	splice donor	c.403+2T>C	23.9	5.22e-05
6	395850	rs758443557	C	T	missense	p.Ala136Val	21.5	4.1e-05
6	395864	rs11557493	C	G	missense	p.Leu141Val	15.25	1.63e-05
6	395881	rs115613112	G	A	missense	p.Met146Ile	15.67	1.45e-05
6	395885	.	A	G	missense	p.Met148Val	3.441	4.08e-06
6	395886	.	T	C	missense	p.Met148Thr	8.28	3.23e-05
6	395889	rs73717071	G	A	missense	p.Ser149Asn	5.825	0.008454
6	395892	.	A	AT	frameshift	p.Tyr152LeufsTer60	27.8	4.08e-06
6	395894	.	C	T	missense	p.Pro151Ser	13.44	4.08e-06
6	395898	.	A	G	missense	p.Tyr152Cys	10.74	7.24e-06
6	395903	rs764577689	A	G	missense	p.Met154Val	0.009	1.09e-05
6	395903	rs764577689	A	T	missense	p.Met154Leu	0.09	4.08e-06
6	395906	rs776661032	A	C	missense	p.Thr155Pro	0.005	4.09e-06
6	395916	rs750505973	A	T	missense	p.Tyr158Phe	8.071	1.23e-05
6	395919	rs771434117	CT	C	frameshift	p.Ser160ArgfsTer11	21.4	4.1e-06
6	395927	rs766413794	C	G	missense	p.Pro162Ala	5.153	4.12e-06
6	397116	rs767166788	C	G	missense	p.His167Gln	9.287	4.06e-06
6	397123	.	A	G	missense	p.Met170Val	8.301	private
6	397125	.	G	A	missense	p.Met170Ile	21.3	4.06e-06
6	397127	rs755905242	T	C	missense	p.Met171Thr	14.97	2.84e-05
6	397128	.	G	A	missense	p.Met171Ile	18.47	4.06e-06
6	397129	.	C	T	missense	p.Pro172Ser	14.26	4.06e-06
6	397130	rs777399667	C	A	missense	p.Pro172Gln	22.3	4.06e-06
6	397138	.	G	A	missense	p.Asp175Asn	23.6	4.06e-06
6	397154	rs778403209	A	G	missense	p.Asp180Gly	19.46	2.03e-05
6	397155	.	C	G	missense	p.Asp180Glu	1.224	4.06e-06
6	397157	rs747437180	A	G	missense	p.Tyr181Cys	23.6	4.06e-06
6	397159	rs781586995	G	A	missense	p.Val182Ile	14.49	4.061e-06
6	397170	rs770110760	G	C	missense	p.Gln185His	22.3	8.12e-06
6	397172	.	C	T	missense	p.Pro186Leu	23.6	4.06e-06
6	397175	.	A	G	missense	p.His187Arg	16.01	3.23e-05
6	397178	.	C	T	missense	p.Pro188Leu	22.9	1.08e-05
6	397183	rs763272146	A	G	missense	p.Ile190Val	9.874	4.06e-06
6	397184	rs771094772	T	A	missense	p.Ile190Asn	21.8	4.06e-06
6	397186	rs774593906	C	T	missense	p.Pro191Ser	15.87	1.22e-05
6	397201	.	A	G	missense	p.Met196Val	0.002	7.21e-06
6	397205	rs372869810	C	T	missense	p.Thr197Met	17.83	8.12e-06
6	397208	rs763891187	T	C	missense	p.Phe198Ser	10.38	8.12e-06
6	397213	.	C	T	missense	p.Pro200Ser	9.286	4.06e-06
6	397216	.	C	T	missense	p.Arg201Cys	25.8	4.06e-06
6	397217	rs753427028	G	A	missense	p.Arg201His	24.2	1.22e-05
6	397219	rs143144957	G	A	missense	p.Gly202Ser	0.004	7.58e-05
6	397234	.	G	A	missense	p.Gly207Ser	20.2	4.06e-06
6	397238	rs757910134	C	A	missense	p.Pro208Gln	23.4	7.22e-05
6	398831	rs538810711	G	T	missense	p.Cys214Phe	16.56	3.612e-05
6	398863	.	C	A	missense	p.Pro225Thr	24.6	6.46e-05
6	398878	rs147454166	G	A	missense	p.Ala230Thr	18.45	1.63e-05
6	398884	rs375133421	G	A	missense	p.Gly232Arg	24.4	4.06e-06
6	398887	rs776593233	G	A	missense	p.Val233Ile	13.26	3.25e-05
6	398888	rs761579830	T	C	missense	p.Val233Ala	16.11	4.06e-06
6	398894	rs765027259	C	A	missense	p.Thr235Lys	16.75	4.07e-06
6	398914	rs772851591	G	A	missense	p.Ala242Thr	24.7	8.15e-06
6	398915	.	C	T	missense	p.Ala242Val	21.5	4.08e-06
6	398925	rs765864636	G	C	missense	p.Leu245Phe	22.7	4.1e-06
6	401425	rs758839744	C	G	missense	p.Asp249Glu	26.2	4.11e-06
6	401430	rs199834880	G	A	missense	p.Arg251Gln	23.8	8.2e-06
6	401438	.	A	G	missense	p.Ile254Val	8.678	4.08e-06
6	401444	rs148760922	C	A	missense	p.Leu256Met	25.7	4.08e-06
6	401448	.	A	T	missense	p.Tyr257Phe	16.05	4.08e-06
6	401453	.	C	T	missense	p.Arg259Trp	35	1.45e-05
6	401454	rs781276700	G	A	missense	p.Arg259Gln	27.1	4.07e-06
6	401492	rs752393433	G	A	missense	p.Glu272Lys	33	4.07e-06
6	401501	rs771669183	C	T	missense	p.Arg275Trp	32	3.23e-05
6	401502	rs139858073	G	A	missense	p.Arg275Gln	27.6	2.53e-05
6	401509	.	CCATGGA	C	indel-inframe	p.Gly279_His280del	20.3	private
6	401510	rs765634575	C	T	missense	p.His278Tyr	22	4.06e-06
6	401520	rs751008894	C	T	missense	p.Thr281Met	22.8	1.63e-05
6	401527	rs114916515	C	G	missense	p.Asp283Glu	0.003	0.000249
6	401528	rs767774669	G	A	missense	p.Ala284Thr	14.13	5.69e-05
6	401528	rs767774669	G	T	missense	p.Ala284Ser	0.642	4.06e-06
6	401529	.	C	T	missense	p.Ala284Val	21.3	6.46e-05
6	401542	.	C	G	missense	p.Asp288Glu	12.06	4.06e-06
6	401545	.	G	C	missense	p.Gln289His	23	3.23e-05
6	401571	rs140099868	A	G	missense	p.Asn298Ser	0.434	0.0001479
6	401589	rs756281792	T	C	missense	p.Ile304Thr	0.256	1.44e-05
6	401621	rs780902340	G	A	missense	p.Val315Met	28.2	8.14e-06
6	401627	rs745470687	C	A	missense	p.Leu317Ile	29.4	1.63e-05
6	401637	rs775326241	C	A	missense	p.Ala320Asp	25.2	3.23e-05
6	401637	rs775326241	C	G	missense	p.Ala320Gly	17.79	4.07e-06
6	401642	.	G	A	missense	p.Asp322Asn	26.4	4.07e-06
6	401652	rs773521348	A	G	missense	p.Tyr325Cys	24.3	4.08e-06
6	401655	rs201105575	C	T	missense	p.Ala326Val	23.2	6.88e-05
6	401690	.	G	A	missense	p.Gly338Arg	24.4	4.09e-06
6	401700	rs200311468	C	T	missense	p.Ala341Val	25.8	0.0003415
6	401708	rs756088477	A	C	missense	p.Asn344His	16.94	4.1e-06
6	401711	rs753680565	G	A	missense	p.Asp345Asn	26.4	2.18e-05
6	401714	.	C	G	missense	p.Arg346Gly	24.8	4.1e-06
6	401714	.	C	T	missense	p.Arg346Trp	27	4.1e-06
6	401715	rs199596593	G	A	missense	p.Arg346Gln	25.9	2.91e-05
6	401720	.	A	C	missense	p.Asn348His	25.5	4.1e-06
6	401737	rs199919569	C	G	missense	p.Asp353Glu	8.794	4.1e-06
6	401748	rs555752097	A	G	missense	p.Lys357Arg	28	4.1e-06
6	401763	rs779841481	A	C	missense	p.Gln362Pro	22.4	1.09e-05
6	401775	.	C	T	missense	p.Ser366Leu	22.2	3.23e-05
6	405027	rs568315642	C	T	missense	p.Ala370Val	15.04	0.0004511
6	405027	rs568315642	C	A	missense	p.Ala370Glu	9.242	3.23e-05
6	405037	rs775948276	C	G	missense	p.His373Gln	13.91	4.06e-06
6	405041	.	G	A	missense	p.Gly375Ser	22.3	3.23e-05
6	405044	rs768893830	C	T	missense	p.Arg376Cys	33	2.03e-05
6	405045	rs377483798	G	A	missense	p.Arg376His	28.6	4.88e-05
6	405045	rs377483798	G	C	missense	p.Arg376Pro	28.3	7.22e-06
6	405045	rs377483798	G	T	missense	p.Arg376Leu	27.5	4.06e-06
6	405051	.	T	A	missense	p.Leu378Gln	23.8	4.06e-06
6	405053	.	C	A	missense	p.Pro379Thr	29.49	4.06e-06
6	405063	.	A	G	missense	p.Gln382Arg	21.3	3.23e-05
6	405064	rs750322004	G	C	missense	p.Gln382His	26	4.06e-06
6	405069	rs142143231	C	T	missense	p.Thr384Ile	19.71	4.06e-06
6	405069	rs142143231	C	A	missense	p.Thr384Asn	23.5	8.12e-06
6	405088	rs751335149	G	C	missense	p.Glu390Asp	27.8	1.44e-05
6	405098	rs201428294	C	A	missense	p.Pro394Thr	25	4.06e-06
6	405098	rs201428294	C	G	missense	p.Pro394Ala	17.89	2.53e-05
6	405130	rs141640145	C	A	missense	p.His404Gln	7.944	4.07e-06
6	406770	.	T	C	missense	p.Leu406Pro†	5.648	6.46e-05
6	406772	.	A	T	missense	p.Arg407Trp†	2.517	1.14e-05
6	407474	rs199763142	G	A	missense	p.Arg411Lys	23.2	9.29e-05
6	407514	rs760504688	C	A	missense	p.Phe424Leu	22.9	8.14e-06
6	407515	rs763733876	C	G	missense	p.Leu425Val	22.2	4.07e-06
6	407522	.	G	C	missense	p.Gly427Ala	14.31	4.07e-06
6	407527	.	G	A	missense	p.Asp429Asn	28.5	7.23e-06
6	407528	.	A	G	missense	p.Asp429Gly	25.6	3.23e-05
6	407542	rs756736434	A	T	missense	p.Ile434Phe	1.929	9.69e-05
6	407543	rs766230745	TCAG	T	inframe del	p.Ser435del	12.91	7.23e-06
6	407560	.	T	A	missense	p.Tyr440Asn	29.1	4.09e-06
6	407561	.	A	T	missense	p.Tyr440Phe	16.9	4.1e-06
6	407564	rs752069005	A	T	missense	p.His441Leu	22.8	1.23e-05
6	407566	.	A	G	missense	p.Arg442Gly	26.9	private
6	407572	rs559734928	A	G	missense	p.Ile444Val	9.725	1.25e-05
6	407575	rs748516736	C	T	missense	p.Arg445Cys	35	2.1e-05
6	407576	rs756602021	G	A	missense	p.Arg445His	23.8	2.11e-05
6	407576	rs756602021	G	T	missense	p.Arg445Leu	23.8	4.23e-06
6	407578	.	C	T	missense	p.His446Tyr	29.2	4.22e-06
6	407582	rs749474191	C	T	missense	p.Ser447Phe	33	4.25e-06
6	407585	.	C	T	missense	p.Ser448Phe	32	4.27e-06
