# Supplementary material for: IRF4 haploinsufficiency in a family with Whipple’s disease
Source: eLife. 2018 Mar 14;7:e32340. doi: 10.7554/eLife.32340 (PMC5915175; doi:10.7554/eLife.32340)
Supplement: Figure 5—source data 1. — All subjects had normal numbers and percentages of T, B, and NK cells for age. [file elife-32340-fig5-data1.xlsx]

## Sheet: Feuil1
	P1	P2	P3	P1’sister	Normal range
Phenotype	WD	WD	WD	Healthy
IRF4 genotype	R98W/WT	R98W/WT	R98W/WT	WT/WT
lymphocytes number/μl	1100	2400	1200	2400
T Lymphocyte Immunophenotyping (%)
CD3+	71	77	58	77	51-82
CD4+	49	42	33	55	31-63
CD8+	21	30	25	19	9-34
CD45RO+/CD4+	48	81	85	40
CD45RA+/CD4+	52	19	15	60	20-86
CD31+/CD4+	31	17	8	25
CD31+/CD45RA+/CD4+	24	6	3	20	20-28
CCR7+CD45RA+/CD8+	20	7	6	15	29-57
CCR7+CD45RA-/CD8+	17	7	12	2	3-14
CCR7-CD45RA-/CD8+	39	49	27	44	20-41
CCR7-CD45RA+/CD8+	24	37	55	40	11-26
B Lymphocyte Immunophenotyping (%)
CD19+	8	11	6	9	4-21
NK Lymphocyte Immunophenotyping (%)
CD16+CD56+	21	12	36	12	5-33
