# Supplementary material for: IRF4 haploinsufficiency in a family with Whipple’s disease
Source: eLife. 2018 Mar 14;7:e32340. doi: 10.7554/eLife.32340 (PMC5915175; doi:10.7554/eLife.32340)
Supplement: Figure 6—source data 1. — Genes are grouped by up- or down- regulation and ranked in alphabetical order. [file elife-32340-fig6-data1.xlsx]

## Sheet: Feuil1
Probe_Id	Genes	Regulation
17066961	ADAMDEC1	Up
16869684	ADGRE2	Up
16941344	ALAS1	Up
16716341	ANKRD22	Up
17126000	ATF5	Up
16920169	B4GALT5	Up
16730522	BIRC3	Up
16676150	BTG2	Up
16800630	C15orf48	Up
16843309	CCL1	Up
16819478	CCL22	Up
16843602	CCL3L3	Up
16833420	CCL4	Up
16833426	CCL4L2	Up
16833224	CCL8	Up
16844381	CCR7	Up
17083357	CD274	Up
17005001	CD83	Up
16698185	CHI3L1	Up
17063722	CLEC5A	Up
16977052	CXCL10	Up
16840113	CXCL16	Up
16976844	CXCL2	Up
16976827	CXCL5	Up
16967771	CXCL8	Up
16977045	CXCL9	Up
16967843	EREG	Up
17011939	FAM26F	Up
16995866	FLJ32255	Up
16689332	GBP1	Up
16689354	GBP2	Up
16689384	GBP4	Up
16689400	GBP5	Up
16848888	H3F3B	Up
17005569	HIST1H1E	Up
17016503	HIST1H3I	Up
16670383	HIST2H2AA4	Up
17028326	HLA-DQA1	Up
16676988	HSD11B1	Up
17038297	HSPA1A	Up
17000485	HSPA9	Up
17068296	IDO1	Up
17041752	IER3	Up
16767247	IFNG	Up
16900096	IGKC	Up
16900096	IGKJ5	Up
16901974	IL1A	Up
16901986	IL1B	Up
16884629	IL1RN	Up
16752645	IL23A	Up
17115868	IL3RA	Up
16984010	IL7R	Up
17056984	INHBA	Up
16999776	IRF1	Up
16818272	ITGAX	Up
16858710	JUNB	Up
16886174	KYNU	Up
17122506	LINC00152	Up
17074721	LOC441268	Up
17055786	LOC541472	Up
17069063	LYN	Up
17122508	MIR4435-1HG	Up
16914395	MMP9	Up
16819244	MT1CP	Up
16819252	MT1F	Up
16826738	MT1G	Up
16819257	MT1H	Up
16819264	MT1X	Up
16819207	MT2A	Up
16685489	MTF1	Up
16716590	MYOF	Up
16713318	NAMPT	Up
17046911	NCF1B	Up
17058719	NCF1C	Up
16697095	NCF2	Up
16791991	NFKBIA	Up
16695572	PFDN2	Up
16873060	PLAUR	Up
16880942	PLEK	Up
17057035	PSMA2	Up
16833698	PSMB3	Up
16697370	PTGS2	Up
16997919	RNA5SP187	Up
16661646	RNU11	Up
16983266	RNU6-429P	Up
16666237	RNU6-622P	Up
16754394	RP11-290L1.3	Up
17068317	RP11-44K6.2	Up
16788417	RP11-638I2.8	Up
17022949	RP1-93H18.6	Up
16666940	RP4-620F22.2	Up
16671139	S100A9	Up
16852871	SERPINB2	Up
16672654	SLAMF7	Up
16672478	SLAMF8	Up
16979917	SLC7A11	Up
16800680	SQRDL	Up
16906534	STAT1	Up
17039977	TAP1	Up
17040712	TNF	Up
17012946	TNFAIP3	Up
16886491	TNFAIP6	Up
17097643	TNFSF15	Up
16737102	TPT1-AS1	Up
17126024	TRIM25	Up
17097052	TXN	Up
16796694	WARS	Up
16818431	ZNF267	Up
16761012	A2M	Down
16866562	AC011558.5	Down
17040735	AIF1	Down
16733435	APLP2	Down
16863124	APOC1	Down
16815137	ATP6V0C	Down
16924145	BAGE2	Down
17121504	BCAP31	Down
16872452	BLVRB	Down
17118001	BRK1	Down
16668702	C1orf162	Down
16858774	CALR	Down
16861380	CAPNS1	Down
16760792	CD163	Down
16996813	CD180	Down
16830577	CD68	Down
17115925	CD99	Down
16828826	COTL1	Down
17001545	CSF1R	Down
16917939	CST3	Down
16914352	CTSA	Down
16734313	CTSD	Down
16861887	ECH1	Down
17123206	EIF3J	Down
16885625	FAR2P2	Down
16885625	FAR2P3	Down
17099707	FCN1	Down
16864756	FPR3	Down
16683445	FUCA1	Down
16995601	FYB	Down
16754373	GLIPR1	Down
17044253	GPNMB	Down
16834766	GRN	Down
16860971	HAMP	Down
16811437	HEXA	Down
16986203	HEXB	Down
16929562	HMOX1	Down
16756078	HSP90B1	Down
17125294	HSPB1P1	Down
16859763	IFI30	Down
16779839	KCTD12	Down
16924145	KMT2C	Down
16796060	LGMN	Down
17122638	LOC100506123	Down
17120642	LOC101928344	Down
17118127	LOC102724994	Down
17118104	LOC441081	Down
17124748	LOC493754	Down
17118058	LOC728093	Down
17004518	LY86	Down
16919242	MAFB	Down
16857612	MCOLN1	Down
16884372	MERTK	Down
16836624	MIR21	Down
16850286	MIR4525	Down
17115692	MPP1	Down
16702881	MRC1	Down
17100655	MT-TW	Down
17124068	NAIP	Down
16692553	NBPF20	Down
16669708	NOTCH2NL	Down
16824132	NTAN1	Down
17081297	OC90	Down
17120866	PARP4	Down
17121252	PDCD6IP	Down
17019728	PLA2G7	Down
16715241	PSAP	Down
17061125	RASA4	Down
17061125	RASA4B	Down
16866174	RNA5SP199	Down
16781591	RNASE6	Down
16930938	RNU12	Down
16771356	RP11-173P15.3	Down
16670673	RP11-316M1.12	Down
16742550	RP11-91P24.7	Down
17121624	RP1-66C13.3	Down
17124274	SMS	Down
16717520	SNORA12	Down
17047459	SNORA14A	Down
16970074	SNORA24	Down
16795366	SNORA79	Down
16838330	SYNGR2	Down
16871546	TYROBP	Down
16866174	UBE2CP5	Down
17034947	VPS52	Down
