# Supplementary material for: IRF4 haploinsufficiency in a family with Whipple’s disease
Source: eLife. 2018 Mar 14;7:e32340. doi: 10.7554/eLife.32340 (PMC5915175; doi:10.7554/eLife.32340)
Supplement: Figure 6—source data 2. — Genes are grouped by up- or down- regulation and ranked in alphabetical order. [file elife-32340-fig6-data2.xlsx]

## Sheet: Feuil1
Probe_Id	Genes	Regulation
17016372	HIST1H1C	Up
16900096	IGKC	Up
16900096	IGKJ5	Up
17100810	LOC100507412	Up
17124748	LOC493754	Up
17100655	MT-TW	Up
16915993	PPDPF	Up
16847247	RNU2-58P	Up
16747336	SCARNA10	Up
17118850	SNORA32	Up
16732028	AP002954.4	Down
17126000	ATF5	Down
17121504	BCAP31	Down
17118001	BRK1	Down
16861887	ECH1	Down
17016503	HIST1H3I	Down
16732028	LOC105369519	Down
17125856	MIR1909	Down
16836624	MIR21	Down
16847319	MIR4737	Down
17041697	PPP1R18	Down
17061125	RASA4	Down
17061125	RASA4B	Down
16989865	RNA5SP195	Down
16983266	RNU6-429P	Down
16852308	SCARNA17	Down
16961037	SCARNA7	Down
16823043	SNHG19	Down
17047459	SNORA14A	Down
